# Supplementary material for: Magnitude of Dural Tube Compression Still Does Not Show a Predictive Value for Symptomatic Lumbar Spinal Stenosis for Six-Year Follow-Up: A Longitudinal Observation Study in the Community
Source: J Clin Med. 2022 Jun 25;11(13):3668. doi: 10.3390/jcm11133668 (PMC9267800; doi:10.3390/jcm11133668)
Supplement: Supplementary file 1 [file jcm-11-03668-s001.zip]

Archive with 1 entries (1 files):
- jcm-1648589-supplementary.pdf
